# Supplementary material for: Time- and Dose-Dependent Effects of Irradiation on Endothelial and Tumor Endothelial Cells: Transcriptional, Molecular, and Functional Changes Driving Activation In Vitro and In Vivo
Source: Cancers (Basel). 2025 Aug 29;17(17):2842. doi: 10.3390/cancers17172842 (PMC12427429; doi:10.3390/cancers17172842)
Supplement: Supplementary file 1 [file cancers-17-02842-s001.zip]

Archive with 1 entries (1 files):
- cancers-3778516-supplementary.pdf
